# Supplementary material for: CD169+ Monocyte and Regulatory T Cell Subsets Are Associated with Disease Activity in Rheumatoid Arthritis
Source: J Pers Med. 2022 Nov 9;12(11):1875. doi: 10.3390/jpm12111875 (PMC9695519; doi:10.3390/jpm12111875)
Supplement: Supplementary file 1 [file jpm-12-01875-s001.zip]

Archive with 1 entries (1 files):
- jpm-1966809-supplementary.pdf
